# Supplementary material for: Structure and activity of particulate methane monooxygenase arrays in methanotrophs
Source: Nat Commun. 2022 Sep 5;13:5221. doi: 10.1038/s41467-022-32752-9 (PMC9445010; doi:10.1038/s41467-022-32752-9)
Supplement: Supplementary file 10 — Source Data [file 41467_2022_32752_MOESM10_ESM.xlsx]

## Sheet: Figure 3c
	prep1	prep2	prep3
void	77.55	62.41	78.42
early	32.36	35.28	32.35
mid	28.4	28.33	23.95
late	17.99	20.58	24.52
ND	12.18	11.4	11.75

## Sheet: Figure 3d
	prep1	prep2	prep3	prep4
mem	25.2727	15.1644	21.1624
void	24.6849	14.9579	10.41	18.5917
early	19.8187	23.5767	17.9824	27.4326
mid	14.2238	25.2566	19.7186	26.8009
late	11.9623	14.9338	15.0879	15.73
ND	6.28404	9.17508	10.2134	7.17637
